# Supplementary material for: The Antiviral Effects of Heat-Killed Lactococcus lactis Strain Plasma Against Dengue, Chikungunya, and Zika Viruses in Humans by Upregulating the IFN-α Signaling Pathway
Source: Microorganisms. 2024 Nov 13;12(11):2304. doi: 10.3390/microorganisms12112304 (PMC11596828; doi:10.3390/microorganisms12112304)
Supplement: Supplementary file 1 [file microorganisms-12-02304-s001.zip]

Archive with 1 entries (1 files):
- microorganisms-3287471-supplementary.pdf
